# Supplementary material for: Online engagement and performance on formative assessments mediate the relationship between attendance and course performance
Source: Int J Educ Technol High Educ. 2022 Jan 17;19(1):2. doi: 10.1186/s41239-021-00307-5 (PMC8761509; doi:10.1186/s41239-021-00307-5)
Supplement: Supplementary file 1 — Additional file 1. Supplementary Material. [file 41239_2021_307_MOESM1_ESM.csv]

id	Attendance	Quiz	Prior	File	Assignment	Forum	URL	Course_Score
1001	1	0.622749591	0.4	0.253926702	0.352272727	0.109756098	0.602739726	0.757849374
1002	1	0.695589198	0.3	0.031413613	0.125	0.024390244	0.082191781	0.479376154
1003	0.461538462	0.772464539	0.5	0.065445026	0.363636364	0	0.068493151	0.740406321
1004	1	0.639386252	0.6	0.143979058	0.147727273	0	0.301369863	0.832546686
1005	1	0.840695581	0.7	0.272251309	0.340909091	0.024390244	0.260273973	0.854914837
1006	1	0.623289689	0.3	0.191099476	0.215909091	0	0.054794521	0.40960394
1007	0.538461538	0.781155015	0.6	0.065445026	0.215909091	0	0.068493151	0.718243382
1008	1	0.643207856	0.4	0.185863874	0.159090909	0.012195122	0.424657534	0.40447363
1009	0.230769231	0.407801418	0.3	0.151832461	0.113636364	0	0.01369863	0.628155141
1010	0.538461538	0.828267477	0.7	0.256544503	0.125	0.097560976	0.452054795	0.629181203
1011	0.692307692	0.709621749	0.6	0.12565445	0.227272727	0.353658537	0.438356164	0.596142007
1012	0.846153846	0.728239845	0.4	0.167539267	0.125	0	0.150684932	0.677611328
1013	0.846153846	0.711407529	0	0.120418848	0.170454545	0	0.082191781	0.753950339
1014	1	0.707315876	0.4	0.282722513	0.159090909	0.012195122	0.356164384	0.861276421
1015	1	0.578011457	0.6	0.115183246	0.125	0.134146341	0.219178082	0.629386415
1016	1	0.881072013	0.8	0.052356021	0.159090909	0.073170732	0.301369863	0.967166017
1017	0.846153846	0.782594108	0	0.107329843	0.102272727	0.012195122	0.04109589	0.78575826
1018	0.692307692	0.710401891	0.5	0.170157068	0.136363636	0.024390244	0.109589041	0.793556331
1019	0.538461538	0.604476268	0	0.371727749	0.136363636	0.024390244	0.452054795	0.919556741
1020	0.846153846	0.803191489	0.8	0.07591623	0.170454545	0	0.04109589	0.797044942
1021	1	0.641301146	0.5	0.172774869	0.113636364	0	0.02739726	0.640262672
1022	0.153846154	0.39893617	0.7	0.112565445	0.102272727	0	0.01369863	0.631438539
1023	0.846153846	0.59639265	0.6	0.183246073	0.170454545	0	0.328767123	0.64867638
1024	0.923076923	0.751480496	0.8	0.264397906	0.715909091	0.37804878	0.219178082	0.884875847
1025	0.923076923	0.513297872	0.6	0.193717277	0.125	0	0.123287671	0.507079828
1026	1	0.779607201	0.4	0.12565445	0.204545455	0	0.01369863	0.605376565
1027	1	0.764869067	0.6	0.12565445	0.102272727	0.256097561	0.082191781	0.708598399
1028	1	0.683036007	0.6	0.217277487	0.136363636	0.06097561	0.479452055	0.756002463
1029	1	0.542553191	0.6	0.421465969	0.25	0	0.246575342	0.39934332
1030	1	0.769779051	0.7	0.112565445	0.147727273	0	0.191780822	0.202339421
1031	0	1	0	0.102094241	0.215909091	0	0.04109589	0.734249949
1032	1	0.686309329	0	0.319371728	0.113636364	0	0.438356164	0.746562692
1033	1	0.724492635	0.5	0.27486911	0.125	0.12195122	0.452054795	0.884875847
1034	0.923076923	0.75768617	0.5	0.261780105	0.272727273	0.182926829	0.369863014	0.742868869
1035	0.846153846	0.651518375	0.3	0.235602094	0.227272727	0.207317073	0.136986301	0.646624256
1036	1	0.798150573	0.5	0.094240838	0.306818182	0.024390244	0.424657534	0.842191668
1037	1	0.85297054	0.7	0.253926702	0.170454545	0.012195122	0.493150685	0.851015801
1038	0.461538462	0.500390071	0.4	0.670157068	0.522727273	0.06097561	0.808219178	0
1039	0.769230769	0.15	0.6	0.159685864	0.284090909	0	0.136986301	0.388056639
1040	1	0.690949264	0.4	0.277486911	0.079545455	0.170731707	0.287671233	0.768520419
1041	1	0.787234043	0.5	0.167539267	0.125	0	0.02739726	0.628360353
1042	1	0.545564648	0.3	0.117801047	0.113636364	0	0.301369863	0.450646419
1043	0.769230769	0.65212766	0.8	0.143979058	0.227272727	0	0.164383562	0.456187154
1044	1	0.569828151	0.6	0.047120419	0.147727273	0.048780488	0.219178082	0.547301457
1045	1	0.725589198	0.8	0.196335079	0.340909091	0.012195122	0.465753425	0.712497435
1046	0.692307692	0.702907801	0.7	0.40052356	0.340909091	0.036585366	0.260273973	0.631028114
1047	0.846153846	0.453578337	0.5	0.112565445	0.25	0	0.02739726	0.505643341
1048	1	0.743592471	0.5	0.115183246	0.420454545	0	0.150684932	0.621383132
1049	0.615384615	0.537825059	0.4	0.09947644	0.159090909	0	0.219178082	0.674122717
1050	0.461538462	0.721631206	0.8	0.096858639	0.272727273	0.158536585	0.054794521	0.533347014
1051	0.538461538	0.498495441	0.5	0.248691099	0.170454545	0.146341463	0.315068493	0.670223682
1052	1	0.818878887	0.7	0.091623037	0.102272727	0.012195122	0.301369863	0.922429715
1053	1	0.681939444	0.8	0.039267016	0.204545455	0	0.02739726	0.751693002
1054	0.230769231	0.574468085	0.5	0.054973822	0.113636364	0	0.054794521	0.577262467
1055	1	0.64893617	0.6	0.12565445	0.090909091	0.073170732	0.150684932	0.625897804
1056	0.461538462	0.329787234	0	0.230366492	0.443181818	0.024390244	0.356164384	0.727683152
1057	1	0.722585925	0.6	0.191099476	0.238636364	0.073170732	0.178082192	0.819413093
1058	1	0.698584288	0.5	0.261780105	0.204545455	0.097560976	0.123287671	0.690129284
1059	1	0.678944354	0.6	0.209424084	0.125	0.06097561	0.191780822	0.811820234
1060	1	0.780139116	0.8	0.107329843	0.147727273	0.06097561	0.397260274	0.882208085
1061	0.076923077	0.010638298	0.7	0.123036649	0.125	0.024390244	0.02739726	0.632259388
1062	0.384615385	0.618446809	0.4	0.041884817	0.170454545	0.012195122	0.178082192	0.495177509
1063	1	0.661481178	0.3	0.5	0.409090909	0	0.205479452	0.728093577
1064	0.923076923	0.65662234	0.6	0.089005236	0.136363636	0	0.232876712	0.825569464
1065	1	0.612929624	0.7	0.112565445	0.079545455	0.085365854	0.123287671	0.594295095
1066	0.307692308	0.450345745	0.5	0	0.215909091	0	0.04109589	0.364457213
1067	1	0.605834697	0.5	0.185863874	0.193181818	0	0.164383562	0.494561872
1068	1	0.761595745	0.7	0.337696335	0.227272727	1	0.547945205	0.865791094
1069	0.615384615	0.684840426	0.8	0.062827225	0.090909091	0.024390244	0.109589041	0.719474656
1070	0.923076923	0.786054965	0.7	0.034031414	0.295454545	0.012195122	0.068493151	0.713933922
1071	0.846153846	0.684071567	0.5	0.227748691	0.284090909	0	0.054794521	0.453929817
1072	0.692307692	0.649326241	0.5	0.104712042	0.147727273	0	0.219178082	0.831931049
1073	1	0.706767594	0.5	0.141361257	0.159090909	0.182926829	0.287671233	0.735891648
1074	0.846153846	0.732427466	0.5	0.19895288	0.181818182	0.048780488	0.150684932	0.606607839
1075	0.769230769	0.73262766	0.2	0.12565445	0.170454545	0	0.109589041	0.801764827
1076	1	0.626301146	0.5	0.230366492	0.295454545	0.012195122	0.260273973	0.792119844
1077	0.846153846	0.721767594	0.5	0.044502618	0.25	0	0.068493151	0.498050482
1078	1	0.842062193	0.7	0.167539267	0.079545455	0	0.260273973	0.792530269
1079	1	0.657667758	0.5	0.107329843	0.136363636	0.12195122	0.136986301	0.502770367
1080	1	0.775507365	0.4	0.162303665	0.238636364	0.12195122	0.191780822	0.846911553
1081	0.769230769	0.692202128	0.4	0.091623037	0.102272727	0.06097561	0.150684932	0.567001847
1082	1	0.617569558	0.6	0.102094241	0.125	0.085365854	0.095890411	0.392981736
1083	0.846153846	0.609343972	0.6	0.172774869	0.125	0.085365854	0.123287671	0.579109378
1084	0.384615385	0.668085106	0.4	0.047120419	0.113636364	0.012195122	0.02739726	0.622614406
1085	0.923076923	0.638005319	0.5	0.094240838	0.693181818	0	0.260273973	0.566796635
1086	1	0.570924714	0.4	0.146596859	0.454545455	0.012195122	0.273972603	0.769136056
1087	1	0.62193126	0.3	0.14921466	0.125	0.243902439	0.397260274	0.669813257
1088	1	0.78205401	0.7	0.287958115	0.25	0	0.315068493	0.957521034
1089	0.923076923	0.730496454	0.6	0.117801047	0.079545455	0.024390244	0.287671233	0.820233942
1090	0.615384615	0.582898936	0.3	0.115183246	0.102272727	0.182926829	0.123287671	0.626513441
1091	0.846153846	0.750483559	0.7	0.384816754	0.386363636	0.170731707	0.534246575	0.802585676
1092	0.923076923	0.50768617	0.3	0.19895288	0.227272727	0.109756098	0.164383562	0.263492715
1093	0.538461538	0.79787234	0.7	0.047120419	0.113636364	0.109756098	0.04109589	0.665093372
1094	0.923076923	0.717198582	0.6	0.308900524	0.352272727	0.219512195	0.383561644	0.706546275
1095	0.615384615	0.751329787	0.3	0.19895288	0.125	0	0.02739726	0.585676175
1096	1	0.74304419	0.6	0.091623037	0.215909091	0.012195122	0.260273973	0.733429099
1097	1	0.649754501	0.7	0.107329843	0.159090909	0.024390244	0.136986301	0.61440591
1098	0.461538462	0.451542553	0.4	0.143979058	0.204545455	0	0.068493151	0.505848553
1099	1	0.442716858	0.4	0.227748691	0.238636364	0	0.109589041	0.469525959
1100	0.769230769	0.716319149	0.5	0.062827225	0.068181818	0	0.219178082	0.674533142
1101	1	0.67294599	0.7	0.120418848	0.181818182	0.109756098	0.178082192	0.602503591
1102	1	0.646202946	0.6	0.057591623	0.409090909	0	0.191780822	0.73096655
1103	1	0.644026187	0.5	0.054973822	0.079545455	0.012195122	0.191780822	0.555920378
1104	0.538461538	0.804969605	0.5	0.057591623	0.170454545	0.024390244	0.178082192	0.596142007
1105	0.461538462	0.842963526	0	0.219895288	0.090909091	0	0.01369863	0.394623435
1106	1	0.658216039	0.9	0.115183246	0.113636364	0.036585366	0.095890411	0.607018264
1107	0.846153846	0.884912959	0.6	0.112565445	0.113636364	0	0.205479452	0.668787195
1108	1	0.756685761	0.6	0.212041885	0.170454545	0.43902439	0.383561644	0.852041863
1109	1	0.562741408	0.4	0.143979058	0.136363636	0	0.273972603	0.59039606
1110	0.692307692	0.745472813	0.8	0.081151832	0.215909091	0	0.054794521	0.601067104
1111	1	0.794328969	0.7	0.143979058	0.125	0.085365854	0.301369863	0.839318695
1112	0.846153846	0.797579787	0	0.138743455	0.125	0.036585366	0.082191781	0.436076339
1113	0.692307692	0.599018003	0	0.251308901	0.284090909	0.024390244	0.109589041	0.602914016
1114	0.923076923	0.637712766	0.8	0.133507853	0.147727273	0	0.315068493	0.808331623
1115	1	0.734042553	0.5	0.238219895	0.193181818	0	0.383561644	0.739790683
1116	1	0.201309329	0.4	0.183246073	0.045454545	0.024390244	0.068493151	0.203775908
1117	1	0.734590835	0.4	0.167539267	0.102272727	0.024390244	0.315068493	0.759901498
1118	1	0.820785597	0.6	0.222513089	0.181818182	0.012195122	0.342465753	0.909501334
1119	1	0.660392799	0.5	0.523560209	1	0.012195122	0.547945205	0.823722553
1120	1	0.787234043	0.5	0.206806283	0.295454545	0	0.479452055	0.828237226
1121	0.307692308	0.504441489	0.7	0.044502618	0.159090909	0	0.02739726	0.510158014
1122	0.846153846	0.646034816	0.4	0.062827225	0.147727273	0.024390244	0.095890411	0.340242151
1123	0.846153846	0.708333333	0.6	0.120418848	0.147727273	0.158536585	0.301369863	0.739585471
1124	1	0.663944354	0.6	0.12565445	0.102272727	0.012195122	0.095890411	0.616458034
1125	0.846153846	0.667845745	0.7	0.204188482	0.261363636	0.097560976	0.424657534	0.725425816
1126	0.615384615	0.840864362	0.7	0.052356021	0.125	0.109756098	0.205479452	0.86291812
1127	1	0.539828151	0.6	0.104712042	0.147727273	0.012195122	0.082191781	0.353786169
1128	0.923076923	0.665851064	0.5	0.17539267	0.159090909	0	0.219178082	0.771803817
1129	0.615384615	0.641396277	0.2	0.104712042	0.090909091	0.085365854	0.178082192	0.734249949
1130	1	0.597111293	0.1	0.170157068	0.204545455	0.158536585	0.232876712	0.582597989
1131	1	0.586472995	0.3	0.146596859	0.352272727	0.024390244	0.328767123	0.420274985
1132	0.692307692	0.613475177	0.8	0.109947644	0.159090909	0	0.109589041	0.890416581
11331	0.692307692	0.714338061	0.5	0.062827225	0.113636364	0.073170732	0.219178082	0.627129079
11332	0.615384615	0.660013298	0.6	0.282722513	0.147727273	0	0.01369863	0.704083727
1134	0.769230769	0.184393617	0	0.104712042	0.113636364	0.012195122	0.095890411	0.365688488
1135	0.846153846	0.649584139	0.1	0.159685864	0.147727273	0	0.164383562	0.751282577
1136	0.769230769	0.821989362	0.6	0.214659686	0.113636364	0.12195122	0.780821918	0.823722553
1137	0.538461538	0.662613982	0.8	0.102094241	0.215909091	0.097560976	0.383561644	0.842396881
1138	0.615384615	0.676914894	0.5	0.047120419	0.193181818	0.06097561	0.369863014	0.817155756
1139	0.846153846	0.732437137	0.5	0.047120419	0.102272727	0	0.205479452	0.861686846
1140	0.923076923	0.476950355	0.5	0.193717277	0.204545455	0.036585366	0.123287671	0.479376154
1141	0.461538462	0.619982269	0.4	0.209424084	0.113636364	0.012195122	0.054794521	0.572953006
1142	0.384615385	0.680148936	0.8	0.057591623	0.272727273	0	0.068493151	0.610301662
1143	0.846153846	0.694709865	0.6	0.102094241	0.147727273	0	0.273972603	0.940693618
1144	0.846153846	0.660860735	0.6	0.235602094	0.25	0.024390244	0.191780822	0.735276011
1145	0.923076923	0.843971631	0.4	0.133507853	0.113636364	0.036585366	0.602739726	0.965319105
1146	0.615384615	0.703742747	0	0.143979058	0.420454545	0.06097561	0.054794521	0.53129489
1147	0.384615385	0.606382979	0.5	0.036649215	0.090909091	0	0.02739726	0.570285245
1148	0.692307692	0.684787234	0.5	0.130890052	0.136363636	0	0.260273973	0.741637595
1149	0.846153846	0.743075435	0.6	0.123036649	0.340909091	0.024390244	0.369863014	0.877693413
1150	0.769230769	0.714542553	0.5	0.091623037	0.204545455	0	0.287671233	0.86804843
1151	0.923076923	0.48787234	0.4	0.162303665	0.193181818	0.048780488	0.164383562	0.431356454
1152	0.769230769	0.782978723	0.6	0.212041885	0.102272727	0	0.123287671	0.538066899
1153	0.076923077	0.673753799	0	0.036649215	0.409090909	0.036585366	0.095890411	0.716601683
1154	0.769230769	0.863478723	0.5	0.209424084	0.136363636	0.048780488	0.315068493	0.816950544
1155	0.153846154	0.441489362	0.5	0.104712042	0.193181818	0	0.02739726	0.607428689
1156	0.538461538	0.52381459	0.5	0.115183246	0.102272727	0	0.02739726	0.812435871
1157	0.923076923	0.553484043	0.3	0.243455497	0.352272727	0	0.438356164	0.822491278
1158	0.923076923	0.604911348	0.1	0.115183246	0.204545455	0.12195122	0.780821918	0.531500103
1159	0.384615385	0.614893617	0.4	0.015706806	0.079545455	0	0.109589041	0.536219988
1160	0.846153846	0.573181818	0.7	0.086387435	0.136363636	0.012195122	0.150684932	0.772009029
1161	0.692307692	0.676914894	0.5	0.052356021	0.522727273	0	0.287671233	0.874204802
1162	0.846153846	0.671179884	0.5	0.162303665	0.238636364	0.085365854	0.356164384	0.6837677
1163	0.846153846	0.617988395	0.5	0.102094241	0.159090909	0	0.164383562	0.627539503
1164	0.384615385	0.346914894	0	0.136125654	0.227272727	0	0.068493151	0.529858403
1165	0.769230769	0.553893617	0.4	0.510471204	0.147727273	0.12195122	0.767123288	0.699979479
1166	0.384615385	0.741656535	0	0.070680628	0.147727273	0.024390244	0.01369863	0.655653601
1167	0.692307692	0.546891253	0.5	0.201570681	0.227272727	0	0.054794521	0.616047609
1168	0.923076923	0.810576241	0.3	0.183246073	0.102272727	0.012195122	0.794520548	0.964498256
1169	0.692307692	0.623711584	0.5	0.348167539	0.181818182	0	0.369863014	0.628155141
1170	0.846153846	0.674729207	0.7	0.201570681	0.647727273	0.048780488	0.726027397	0.794787605
1171	0.846153846	0.45714539	0.6	0.196335079	0.193181818	0.06097561	0.109589041	0.621177919
1172	0.769230769	0.492553191	0.3	0.089005236	0.102272727	0.024390244	0.04109589	0.689103222
1173	0.846153846	0.637978723	0.4	0.227748691	0.261363636	0.012195122	0.178082192	0.699774266
1174	0.538461538	0.436170213	0.4	0.204188482	0.193181818	0.024390244	0.369863014	0.483480402
1175	0.692307692	0.669030733	0.5	0.054973822	0.306818182	0.024390244	0.273972603	0.657910938
1176	0.461538462	0.602836879	0.6	0.123036649	0.125	0	0.04109589	0.579109378
1177	0.923076923	0.695035461	0.6	0.170157068	0.431818182	0.012195122	0.123287671	0.738969834
1178	0.769230769	0.384042553	0.6	0.447643979	0.318181818	0.012195122	0.095890411	0.378206444
1179	0.846153846	0.587359768	0.5	0.183246073	0.284090909	0.024390244	0.479452055	0.82515904
1180	0.615384615	0.718797872	0	0.073298429	0.284090909	0.109756098	0.123287671	0.752308639
1181	0.076923077	0.725159574	0	0.123036649	0.113636364	0	0.068493151	0.535399138
1182	0.846153846	0.469858156	0.2	0.039267016	0.147727273	0	0.082191781	0.554073466
1183	0.769230769	0.552840426	0.8	0.138743455	0.125	0	0.232876712	0.607428689
1184	0.846153846	0.584129594	0.5	0.14921466	0.113636364	0.06097561	0.178082192	0.809562898
1185	0	0.647969052	0	0.115183246	0.363636364	0.024390244	0.123287671	0.792325056
1186	0.692307692	0.624503546	0.4	0.083769634	0.147727273	0	0.150684932	0.69238662
1187	0.846153846	0.715996131	0.3	0.447643979	0.568181818	0.085365854	0.506849315	0.854914837
1188	0.923076923	0.782508865	0.8	1	0.329545455	0.012195122	0.383561644	0.901703263
1189	0.538461538	0.765957447	0.6	0.096858639	0.181818182	0.036585366	0.219178082	0.780833162
1190	0.615384615	0.682180851	0.6	0.041884817	0.170454545	0	0.136986301	0.654832752
1191	0.769230769	0.584042553	0.4	0.321989529	0.272727273	0.073170732	0.136986301	0.792119844
1192	0.538461538	0.427051672	0.3	0.146596859	0.193181818	0	0.602739726	0.559203776
1193	0.769230769	0.771276596	0.5	0.230366492	0.409090909	0	0.424657534	0.872563103
1194	0.923076923	0.46660461	0.5	0.32460733	0.295454545	0.036585366	0.369863014	0.597578494
1195	0.615384615	0.720925532	0	0.044502618	0.090909091	0.024390244	0.082191781	0.847527191
1196	0.692307692	0.659184397	0.5	0.146596859	0.170454545	0.073170732	0.068493151	0.76523702
1197	0.538461538	0.580045593	0.7	0.109947644	0.136363636	0.012195122	0.246575342	0.684793762
1198	0.615384615	0.679960106	0.6	0.133507853	0.079545455	0.048780488	0.205479452	0.684178124
1199	0.769230769	0.570925532	0.5	0.07591623	0.352272727	0.012195122	0.191780822	0.46275395
1200	0.692307692	0.637907801	0.2	0.191099476	0.272727273	0.024390244	0.369863014	0.813461933
1201	0.307692308	0.519494681	0.6	0.081151832	0.181818182	0.073170732	0.02739726	0.471167659
1202	0.923076923	0.775416667	0.5	0.212041885	0.318181818	0	0.328767123	0.956084548
1203	0.076923077	0.593537234	0	0.070680628	0.420454545	0	0.123287671	0.5860866
1204	0.384615385	0.368085106	0.3	0.057591623	0.215909091	0	0.068493151	0.520829058
1205	0.846153846	0.663123791	0.5	0.068062827	0.159090909	0	0.04109589	0.848142828
1206	0.153846154	0.494680851	0.5	0.044502618	0.079545455	0	0.054794521	0.408988303
1207	0.692307692	0.534669031	0.3	0.109947644	0.079545455	0	0.273972603	0.723578904
1208	0.076923077	0	0.6	0.023560209	0.272727273	0	0.054794521	0.542991997
1209	0.692307692	0.586288416	0.5	0.185863874	0.227272727	0	0.136986301	0.704494151
1210	0.923076923	0.698280142	0.3	0.188481675	0.5	0	0.246575342	0.914221219
1211	0.769230769	0.722691489	0.6	0.096858639	0.102272727	0	0.287671233	0.768315206
1212	0.461538462	0.604024823	0.5	0.107329843	0.670454545	0	0.315068493	0.697722142
1213	0.692307692	0.820330969	0.8	0.107329843	0.068181818	0.012195122	0.082191781	0.81920788
1214	0.461538462	0.550815603	0.5	0.02617801	0.102272727	0	0.095890411	0.688692797
1215	0.923076923	0.762411348	0.2	0.120418848	0.147727273	0.048780488	0.287671233	0.907038785
1216	0.846153846	0.579951644	0.4	0.19895288	0.136363636	0.073170732	0.287671233	0.794787605
1217	0.769230769	0.539712766	0.4	0.083769634	0.125	0.036585366	0.109589041	0.731171763
1218	0.384615385	0.575893617	0.4	0.07591623	0.136363636	0	0.068493151	0.531500103
1219	0.692307692	0.746264775	0.7	0.078534031	0.090909091	0.097560976	0.219178082	0.859839934
1220	0.384615385	0.430489362	0.4	0.086387435	0.159090909	0.024390244	0.109589041	0.507695465
1221	0.538461538	0.651010638	0.3	0.37434555	0.125	0.024390244	0.95890411	0.833162323
1222	0.846153846	0.503230174	0.3	0.146596859	0.306818182	0.024390244	0.205479452	0.744715781
1223	0.923076923	0.746453901	0.9	0.081151832	0.102272727	0	0.397260274	0.813667145
1224	0.923076923	0.665195035	0.4	0.248691099	0.386363636	0.182926829	0.205479452	0.807921198
1225	0.538461538	0.752279635	0.7	0.117801047	0.113636364	0.012195122	0.123287671	0.746767905
1226	0.846153846	0.730174081	0.6	0.138743455	0.295454545	0.12195122	0.410958904	0.754360763
1227	0.769230769	0.629274661	0.5	0.115183246	0.170454545	0.097560976	0.109589041	0.598809768
1228	0.769230769	0.626244681	0.2	0.162303665	0.068181818	0.012195122	0.246575342	0.43956495
1229	0.461538462	0.692137331	0	0.073298429	0.284090909	0	0.315068493	0.723578904
1230	0.615384615	0.801861702	0.6	0.14921466	0.170454545	0.109756098	0.205479452	0.87830905
1231	0.461538462	0.787819149	0.7	0.12565445	0.170454545	0.024390244	0.150684932	0.633490663
1232	0.615384615	0.605944149	0.2	0.104712042	0.125	0	0.424657534	0.778165401
1233	0.384615385	0.556742021	0.5	0.054973822	0.295454545	0.012195122	0.02739726	0.717012108
1234	0.769230769	0.629725177	0	0.015706806	0.102272727	0	0.01369863	0.427662631
1235	0.923076923	0.76802305	0.5	0.14921466	0.090909091	0.024390244	0.493150685	0.725220603
1236	0.923076923	0.627659574	0.5	0.17539267	0.556818182	0	0.356164384	0.813667145
1237	0.769230769	0.763829787	0.8	0.204188482	0.261363636	0.097560976	0.630136986	0.770982967
1238	0.846153846	0.688268859	0.6	0.12565445	0.159090909	0.012195122	0.356164384	0.957110609
1239	0.923076923	0.646569149	0.3	0.222513089	0.340909091	0	1	0.773650729
1240	0.307692308	0.291675532	0.7	0.020942408	0.125	0	0.054794521	0.554689103
1241	0.923076923	0.761826241	0.3	0.217277487	0.193181818	0.024390244	0.356164384	0.747588754
1242	0.769230769	0.660989362	0.3	0.162303665	0.227272727	0.012195122	0.205479452	0.730350913
1243	0.615384615	0.858156028	0	0.123036649	0.125	0	0.082191781	0.692797045
1244	0.923076923	0.671985816	0.5	0.172774869	0.272727273	0.036585366	0.123287671	0.786784322
1245	0.769230769	0.484042553	0.5	0.138743455	0.261363636	0.073170732	0.246575342	0.917915042
1246	0.461538462	0.75177305	0.5	0.123036649	0.295454545	0	0.109589041	0.837266571
1247	0.692307692	0.79393617	0.4	0.123036649	0.125	0.073170732	0.246575342	0.687666735
1248	0.692307692	0.716713948	0.7	0.086387435	0.159090909	0	0.205479452	0.808742048
1249	0.923076923	0.685283688	0.5	0.141361257	0.420454545	0.06097561	0.315068493	0.885901908
1250	0.538461538	0.847159574	0.8	0.107329843	0.409090909	0	0.273972603	0.862712908
1251	0.769230769	0.667382979	0.4	0.264397906	0.170454545	0.012195122	0.095890411	0.624050893
1252	0.384615385	0.575893617	0.4	0.002617801	0.102272727	0	0.068493151	0.303098707
1253	0.923076923	0.727535461	0.6	0.261780105	0.284090909	0.158536585	0.095890411	0.849374102
1254	0.076923077	0.550351064	0	0.143979058	0.329545455	0	0.287671233	0.676174841
1255	0.846153846	0.744361702	0.4	0.115183246	0.215909091	0	0.246575342	0.838292633
1256	0.615384615	0.755319149	0.6	0.167539267	0.329545455	0	0.136986301	0.81489842
1257	0.307692308	0.622340426	0.3	0.219895288	0.181818182	0.024390244	0.232876712	0.629386415
1258	0.384615385	0.420574468	0.6	0.130890052	0.272727273	0	0.04109589	0.685204186
1259	0.923076923	0.684991135	0.3	0.227748691	0.204545455	0.085365854	0.068493151	0.818797455
1260	0.769230769	0.62837234	0.4	0.117801047	0.113636364	0	0.095890411	0.476708393
1261	0.923076923	0.714539007	0.3	0.154450262	0.125	0	0.356164384	0.694233532
1262	0.692307692	0.794329787	0.5	0.201570681	0.170454545	0.012195122	0.397260274	0.801149189
1263	0.923076923	0.748820922	0.5	0.162303665	0.511363636	0.231707317	0.452054795	0.869484917
1264	0.461538462	0.70035461	0.1	0.178010471	0.170454545	0	0	0.775087215
1265	0.769230769	0.571989362	0.6	0.136125654	0.113636364	0	0.04109589	0.522881182
1266	0.846153846	0.820116054	0.4	0.178010471	0.454545455	0.048780488	0.328767123	0.914221219
1267	0.769230769	0.808861702	0.7	0.248691099	0.079545455	0.012195122	0.356164384	0.756002463
1268	0.615384615	0.820925532	0	0.091623037	0.159090909	0	0.01369863	0.69833778
1269	0.769230769	0.763829787	0.8	0.267015707	0.238636364	0.12195122	0.205479452	0.913195157
1270	0	0.7695	0	0.19895288	0.068181818	0	0.191780822	0.860250359
1271	0.846153846	0.715667311	0.6	0.311518325	0.181818182	0	0.369863014	0.942540529
1272	0.846153846	0.772079304	0.6	0.251308901	0.193181818	0.012195122	0.410958904	0.591832547
1273	0.769230769	0.654968085	0.4	0.188481675	0.113636364	0.012195122	0.246575342	0.813667145
1274	0.769230769	0.756734043	0.3	0.363874346	0.227272727	0	0.301369863	0.647445106
1275	0.461538462	0.702840426	0	0.196335079	0.090909091	0	0.424657534	0.726862302
1276	0.769230769	0.701776596	0.3	0.209424084	0.409090909	0.073170732	0.150684932	0.746562692
1277	0.846153846	0.678268859	0.4	0.068062827	0.136363636	0	0.301369863	0.770982967
1278	0.769230769	0.641851064	0.5	0.133507853	0.113636364	0.134146341	0.178082192	0.538887749
1279	0.769230769	0.551414894	0.5	0.062827225	0.193181818	0	0.287671233	0.26739175
1280	0.769230769	0.644680851	0.1	0.154450262	0.215909091	0.048780488	0.178082192	0.617484096
1281	0.923076923	0.860815603	0.3	0.314136126	0.329545455	0.012195122	0.438356164	0.869279704
1282	0.230769231	0.273049645	0.5	0	0	0	0.04109589	0.326082495
1283	0.384615385	0.722216312	0	0.057591623	0.125	0	0.04109589	0.458854915
1284	0.538461538	0.803449848	0.4	0.065445026	0.181818182	0	0.136986301	0.75066694
1285	0.769230769	0.675882979	0.7	0.078534031	0.011363636	0.12195122	0.02739726	0.19105274
1286	0.692307692	0.589444444	0.6	0.201570681	0.215909091	0	0.095890411	0.565154935
1287	0.923076923	0.720744681	0.5	0.19895288	0.125	0	0.109589041	0.510363226
1288	0.769230769	0.474106383	0.4	0.193717277	0.113636364	0.219512195	0.109589041	0.806895136
1289	0.538461538	0.625882979	0.5	0.013089005	0.125	0	0.191780822	0.687666735
1290	0.769230769	0.800351064	0.4	0.185863874	0.352272727	0	0.369863014	0.782885286
1291	0.307692308	0.752659574	0.7	0.117801047	0.136363636	0.036585366	0.109589041	0.839318695
1292	0.923076923	0.632092199	0.5	0.230366492	0.159090909	0.207317073	0.369863014	0.638620973
1293	0.769230769	0.730851064	0.7	0.167539267	0.181818182	0	0.232876712	0.826595526
1294	0.923076923	0.704787234	0.7	0.157068063	0.25	0	0.178082192	0.817566181
1295	0.769230769	0.796808511	0.4	0.112565445	0.113636364	0	0.356164384	0.892263493
1296	0.923076923	0.802304965	0.7	0.060209424	0.102272727	0	0.356164384	0.85942951
1297	0.846153846	0.792388781	0.7	0.363874346	0.431818182	0.012195122	0.794520548	0.875025652
1298	0.846153846	0.853646035	0.7	0.128272251	0.170454545	0	0.068493151	0.798071003
1299	0.846153846	0.578984526	0.3	0.096858639	0.170454545	0	0.260273973	0.72665709
1300	0.615384615	0.626329787	0.4	0.109947644	0.147727273	0	0.191780822	0.713728709
1301	0.307692308	0.531914894	0.4	0.060209424	0.125	0.073170732	0.068493151	0.740611533
1302	0.923076923	0.790487589	0.7	0.154450262	0.261363636	0.036585366	0.328767123	0.926739175
1303	0.692307692	0.74034279	0.7	0.07591623	0.193181818	0	0.04109589	0.737533347
1304	0.153846154	0.517382979	0	0.447643979	0.147727273	0	0.520547945	0.669813257
1305	0.692307692	0.849287234	0	0.170157068	0.329545455	0.012195122	0.191780822	0.690539709
1306	0.923076923	0.781028369	0.3	0.128272251	0.136363636	0	0.164383562	0.758054586
1307	0.769230769	0.607095745	0.4	0.280104712	0.261363636	0	0.150684932	0.712497435
1308	0.923076923	0.708927305	0.5	0.112565445	0.170454545	0.024390244	0.178082192	0.849784527
1309	0.461538462	0.710992908	0.2	0.314136126	0.227272727	0	0.205479452	0.595936795
1310	0.923076923	0.561170213	0.5	0.044502618	0.170454545	0	0.068493151	0.744305356
1311	0.307692308	0.454787234	0.5	0.060209424	0.193181818	0.024390244	0.095890411	0.495793146
1312	0.692307692	0.729704492	0.3	0.091623037	0.068181818	0.012195122	0.04109589	0.56987482
1313	0.923076923	0.541072695	0.4	0.52617801	0.215909091	0.024390244	0.260273973	0.81407757
1314	0.615384615	0.783244681	0.7	0.214659686	0.113636364	0.012195122	0.342465753	0.831931049
1315	0.615384615	0.496901596	0	0.07591623	0.204545455	0	0.04109589	0.442848348
1316	0.307692308	0.936170213	0	0.07591623	0.215909091	0	0.01369863	0.613585061
1317	0.615384615	0.533696809	0.6	0.057591623	0.102272727	0	0.369863014	0.641288734
1318	0.692307692	0.81678487	0.5	0.19895288	0.25	0.097560976	0.191780822	0.802790889
1319	0.846153846	0.857833656	0.8	0.136125654	0.375	0	0.04109589	0.81407757
1320	0.923076923	0.673466312	0.5	0.123036649	0.113636364	0.012195122	0.328767123	0.755181613
1321	0.769230769	0.583329787	0.5	0.201570681	0.159090909	0	0.095890411	0.627334291
1322	0.384615385	0.785808511	0.6	0.039267016	0.159090909	0.012195122	0.04109589	0.796839729
1323	0.769230769	0.551425532	0.5	0.217277487	0.193181818	0.085365854	0.315068493	0.606402627
1324	0.769230769	0.855319149	0.9	0.209424084	0.227272727	0.158536585	0.260273973	0.97003899
1325	0.769230769	0.646457447	0.6	0.269633508	0.170454545	0.024390244	0.246575342	0.623640468
1326	0.923076923	0.735815603	0.7	0.073298429	0.090909091	0	0.178082192	0.912169095
1327	0.923076923	0.751179078	0.6	0.094240838	0.090909091	0	0.219178082	0.808126411
1328	0.769230769	0.76206383	0.3	0.222513089	0.454545455	0	0.328767123	0.934332034
1329	0.230769231	0.687943262	0.4	0.123036649	0.125	0	0.068493151	0.71639647
1330	0.461538462	0.590236407	0	0.240837696	0.079545455	0	0.219178082	0.72747794
1331	0.769230769	0.475180851	0.5	0.070680628	0.102272727	0	0.328767123	0.553457829
1332	0.615384615	0.525531915	0.4	0.083769634	0.193181818	0	0.054794521	0.625692592
1333	0.769230769	0.777659574	0.6	0.235602094	0.090909091	0	0.164383562	0.913195157
1334	0.769230769	0.677659574	0.7	0.12565445	0.159090909	0	0.232876712	0.871331828
1335	0.846153846	0.832688588	0.7	0.19895288	0.170454545	0	0.178082192	0.847321978
1336	0.692307692	0.691099291	0.7	0.112565445	0.215909091	0	0.315068493	0.713728709
1337	0.769230769	0.660638298	0.6	0.081151832	0.181818182	0	0.150684932	0.713113072
1338	0.923076923	0.61731383	0.5	0.094240838	0.227272727	0.195121951	0.150684932	0.912374307
1339	0.384615385	0.580148936	0.6	0.12565445	0.272727273	0.158536585	0.164383562	0.520829058
1340	0.538461538	0.818130699	0.7	0.062827225	0.090909091	0	0.095890411	0.828442438
1341	0.769230769	0.868797872	0.5	0.348167539	0.147727273	0.341463415	0.383561644	0.789862508
1342	0.846153846	0.70981383	0.6	0.188481675	0.386363636	0.073170732	0.342465753	0.892263493
1343	0.769230769	0.55993617	0.8	0.170157068	0.204545455	0	0.02739726	0.698748204
1344	0.384615385	0.671108156	0	0.40052356	0.5	0.012195122	0.301369863	0.375949107
1345	0.769230769	0.671638298	0.3	0.30104712	0.215909091	0	0.04109589	0.751898215
1346	0.692307692	0.657600473	0.7	0.107329843	0.102272727	0	0.205479452	0.548943156
1347	0.615384615	0.733151596	0.6	0.068062827	0.215909091	0	0.068493151	0.608249538
1348	0.769230769	0.708510638	0.6	0.157068063	0.227272727	0	0.068493151	0.812846296
1349	0.461538462	0.733457447	0.8	0.12565445	0.159090909	0	0.150684932	0.632054176
1350	0.923076923	0.68912234	0.6	0.130890052	0.113636364	0	0.01369863	0.646624256
1351	0.846153846	0.830435203	0.8	0.04973822	0.045454545	0	0.082191781	0.788836446
1352	0.923076923	0.838058511	0.4	0.086387435	0.056818182	0.012195122	0.260273973	0.782474861
1353	0.846153846	0.710183752	0.7	0.130890052	0.227272727	0	0.328767123	0.652780628
1354	0.769230769	0.737585106	0.5	0.159685864	0.113636364	0.097560976	0.136986301	0.736302073
1355	0.923076923	0.820328014	0.4	0.143979058	0.193181818	0.134146341	0.356164384	1
1356	0.923076923	0.739654255	0.8	0.117801047	0.386363636	0.024390244	0.287671233	0.927970449
1357	0.384615385	0.725531915	0.6	0.081151832	0.136363636	0	0.082191781	0.885901908
1358	0.923076923	0.703900709	0.6	0.185863874	0.147727273	0	0.260273973	0.714344346
1359	0.076923077	0.456276596	0	0.295811518	0.170454545	0	0.301369863	0.48245434
1360	0.461538462	0.744680851	0.6	0.068062827	0.284090909	0	0.082191781	0.738148984
1361	0.769230769	0.612765957	0.6	0.128272251	0.136363636	0	0.246575342	0.522470757
1362	0.846153846	0.728558994	0.6	0.196335079	0.238636364	0.048780488	0.561643836	0.882413298
1363	0.769230769	0.703542553	0.8	0.112565445	0.090909091	0.024390244	0.397260274	0.821875641
1364	0.384615385	0.651765957	0.8	0.219895288	0.25	0	0.054794521	0.775292428
1365	0.769230769	0.771276596	0.5	0.123036649	0.181818182	0	0.219178082	0.735276011
1366	0.769230769	0.661340426	0.5	0.22513089	0.25	0	0.191780822	0.831931049
